# Supplementary material for: Long-Term Effects of a Comprehensive Intervention Strategy for Salt Reduction in China: Scale-Up of a Cluster Randomized Controlled Trial
Source: Nutrients. 2024 Nov 27;16(23):4092. doi: 10.3390/nu16234092 (PMC11643943; doi:10.3390/nu16234092)
Supplement: Supplementary file 1 [file nutrients-16-04092-s001.zip]

Archive with 1 entries (1 files):
- nutrients-3312770-supplementary.pdf
